# Supplementary material for: Changes in Achilles tendon stiffness and energy cost following a prolonged run in trained distance runners
Source: PLoS One. 2018 Aug 8;13(8):e0202026. doi: 10.1371/journal.pone.0202026 (PMC6082569; doi:10.1371/journal.pone.0202026)
Supplement: S1 File — (XLSX) [file pone.0202026.s001.xlsx]

## Sheet: Sheet1
subject	age	VO2max	HR	HR	speed	speed	distance	Erun PRE	Erun POST	MVC Pre	MVC Post	AT elongation PRE					AT elongation Post					AT force PRE					AT force Post					stiffness Pre	Stiffness Post	Erun Pre	Erun post	change Erun	change stiffness	strain energy pre	strain energy post
	yrs	ml/kg/min	bpm	%sLT HR	m/min	85% sLT	km	J/m	J/m	N	N	20	40	60	80	100	20	40	60	80	100	20	40	60	80	100	20	40	60	80	100	N/mm	N/mm	J/kg/m	J/kg/m	%	%	J/stride	J/stride
1	23	71.9	143.514	142.8	225.874	224.75	20.3287	4.41332	4.43716	233.372	218	3.9119	7.55073	9.62398	11.9544	14.0696	4.77844	8.13079	10.8705	13.2458	15.3721	1418.68	3121.09	4256.03	5674.7	7093.38	1325.23	2650.46	3975.68	5300.91	6626.14	620.545	569.719	4.41332	4.43716	0.540085	-8.19057	13.899	15.3193
2	30	68.8	137.534	136.85	226.332	225.206	20.3699	4.43608	4.50278	215.869	210.6	2.93969	6.40897	8.688	11.5004	14.2738	3.78647	7.39762	10.8557	14.1788	17.3815	1388.22	3054.09	4164.67	5552.89	6941.11	1354.34	2708.68	4063.02	5417.36	6771.7	495.289	411.06	4.43608	4.50278	1.50373	-17.0061	12.4445	14.901
3	31	66.4	152.575	144.5	226.479	214.493	20.3831	4.7092	4.79543	78.9836	72	4.12977	7.56176	9.44326	11.5202	13.3809	3.80392	6.56101	8.83748	10.8213	12.6026	634.407	1395.69	1903.22	2537.63	3172.03	578.313	1156.63	1734.94	2313.25	2891.57	311.878	297.574	4.7092	4.79543	1.83105	-4.58634	14.4394	13.6245
4	26	68.5	141.805	141.1	226.332	225.206	20.3699	4.76215	4.66257	112.016	120	6.27725	11.2304	13.9092	16.849	19.472	5.34836	9.28777	12.5583	15.4164	17.9873	933.469	2053.63	2800.41	3733.88	4667.35	1000	2000	3000	4000	5000	324.356	357.072	4.76215	4.66257	-2.09118	10.0864	16.9194	13.8669
5	26	62.1	140.097	139.4	216.253	215.177	19.4628	5.27113	5.40566	300.906	289	9.54018	14.8317	17.5644	20.5103	23.1075	11.136	16.599	20.8112	24.3692	27.5072	1662.46	3657.42	4987.39	6649.86	8312.32	1596.69	3193.37	4790.06	6386.74	7983.43	577.166	458.954	5.27113	5.40566	2.55222	-20.4814	18.5244	21.2498
6	33	70.1	126.671	136	229.714	246.633	20.6743	4.22479	4.3109	238.592	241.3	6.87441	10.9986	13.1386	15.4496	17.4892	5.90975	9.46664	12.2726	14.6658	16.7879	1079.6	2375.12	3238.8	4318.41	5398.01	1091.86	2183.71	3275.57	4367.42	5459.28	477.743	466.36	4.22479	4.3109	2.03805	-2.3826	22.6699	21.1219
7	27	69.7	141.581	140.25	215.839	213.809	19.4255	4.29005	4.37156	230.707	204.6	7.08429	11.5548	13.885	16.4054	18.6324	6.80277	10.6527	13.6617	16.2178	18.4791	1168.14	2569.91	3504.42	4672.55	5840.69	1035.95	2071.9	3107.85	4143.8	5179.75	473.911	414.383	4.29005	4.37156	1.89995	-12.5609	17.776	18.0101
8	20	63.4	134.862	146.2	199.752	216.545	17.9776	4.14414	4.31158	89.7	84.1	11.4716	17.9065	21.2313	24.8164	27.9774	10.9039	16.4231	20.6876	24.2929	27.4741	557.143	1225.71	1671.43	2228.57	2785.71	522.36	1044.72	1567.08	2089.44	2611.8	158.942	148.173	4.14414	4.31158	4.0404	-6.77551	24.6757	24.2488
9	21	61.1	151.119	147.9	196.337	192.155	17.6703	4.52088	4.43716	63.3689	66.6	6.59654	11.6572	14.3764	17.3526	20.0032	9.01753	14.1141	18.0968	21.4796	24.4723	335.285	737.628	1005.86	1341.14	1676.43	352.381	704.762	1057.14	1409.52	1761.9	115.101	106.503	4.52088	4.43716	-1.85185	-7.46964	19.3147	20.7725
10	22	53.6	151.557	143.65	191.429	181.442	17.2286	4.186	4.3953	85.4558	81.3	5.64716	10.1878	12.6549	15.3679	17.7917	7.75079	12.1057	15.5061	18.3934	20.9473	398.395	876.469	1195.19	1593.58	1991.98	379.021	758.042	1137.06	1516.08	1895.1	149.986	134.215	4.186	4.3953	5	-10.515	14.9043	16.2939
11	21	71.3	121.208	131.75	226.479	246.177	20.3831	4.63474	4.56274	131	125	10.1516	16.4177	19.6768	23.1994	26.3102	9.15332	13.9624	17.6898	20.8451	23.6312	639.024	1405.85	1917.07	2556.1	3195.12	609.756	1219.51	1829.27	2439.02	3048.78	185.507	197.619	4.63474	4.56274	-1.55347	6.5295	42.703	36.7477
12	21	57.7	140.323	145.35	201	208.2	18.09	4.52088	4.6046	72.7	74	5.36041	10.9835	14.381	18.3271	22.0028	6.75062	12.35	17.2409	21.6391	25.6689	613.502	1349.7	1840.51	2454.01	3067.51	624.473	1248.95	1873.42	2497.89	3122.36	157.843	144.536	4.52088	4.6046	1.85185	-8.43054	20.476	22.2314
13	21	58.4	132.502	141.1	198.519	211.4	17.8667	4.98134	5.14878	171	152.7	6.49129	11.4797	14.1611	17.0965	19.7109	6.06708	10.8018	14.8212	18.3759	21.5974	899.763	1979.48	2699.29	3599.05	4498.82	803.473	1606.95	2410.42	3213.89	4017.36	313.183	230.451	4.98134	5.14878	3.36134	-26.4165	25.6331	29.0188
14	20	61.1	132.825	142.8	217.004	233.3	19.5304	4.8139	4.77204	138	141	7.40558	13.4331	16.7185	20.3363	23.5716	7.66528	12.7986	16.9404	20.5092	23.6924	840.951	1850.09	2522.85	3363.8	4204.75	859.232	1718.46	2577.7	3436.93	4296.16	237.391	245.952	4.8139	4.77204	-0.869565	3.60643	38.365	35.2934
avg	24.4286	64.5786	139.155	141.404	214.096	218.178	19.2686	4.5649	4.62273	154.405	148.586	6.70583	11.5859	14.2466	17.1918	19.8424	7.06245	11.4751	15.0607	18.175	20.9715	897.789	1975.14	2693.37	3591.15	4488.94	866.648	1733.3	2599.94	3466.59	4333.24	328.489	298.755	4.5649	4.62273	1.30376	-7.47092	21.6246	21.6214
sd	4.41526	5.74967	9.17577	4.36747	13.7395	17.9334	1.23655	0.322736	0.320992	76.8951	72.5352	2.40319	3.27374	3.66667	4.07182	4.42648	2.35946	3.14654	3.71445	4.20148	4.64997	402.513	885.529	1207.54	1610.05	2012.57	383.393	766.785	1150.18	1533.57	1916.96	171.625	147.996	0.322736	0.320992	2.20856	10.0668	8.96564	7.48957
N=	14	14	14	14	14	14	14	14	14	14	14	14	14	14	14	14	14	14	14	14	14	14	14	14	14	14	14	14	14	14	14	14	14	14	14	14	14	14	14
